# Supplementary material for: Effects of Mitochondrial Transplantation on Transcriptomics in a Polymicrobial Sepsis Model
Source: Int J Mol Sci. 2023 Oct 18;24(20):15326. doi: 10.3390/ijms242015326 (PMC10607172; doi:10.3390/ijms242015326)
Supplement: Supplementary file 1 [file ijms-24-15326-s001.zip]

Archive with 2 entries (2 files):
- Transcriptomics_Mt TPL ver. 1.0_IJMS_Supp_Tables.xlsx
- Transcriptomics_Mt TPL ver. 1.0_Supp_Figures.pdf
