# Supplementary material for: Effects of Mitochondrial Transplantation on Transcriptomics in a Polymicrobial Sepsis Model
Source: Int J Mol Sci. 2023 Oct 18;24(20):15326. doi: 10.3390/ijms242015326 (PMC10607172; doi:10.3390/ijms242015326)
Supplement: Supplementary file 1 [file ijms-24-15326-s001.zip › Transcriptomics_Mt TPL ver. 1.0_IJMS_Supp_Tables.xlsx]

## Sheet: Table S1
Supplementary Table S1. RNA-seq analysis statistics.
Sample	Replicate	Number of Reads (Sum of Pairs)	Number of Reads after Trimming	Alignment Rate (%)
Sham	1	45002628	43502700	96.667
	2	50136236	48479236	96.695
	3	48146466	46328384	96.2239
	4	53979328	51967484	96.2729
	5	55826508	53561054	95.942
	6	46717000	45031690	96.3925
	7	49388368	47144824	95.4573
	8	48028296	46562564	96.9482
	9	61087646	58862358	96.3572
	10	62208386	59933492	96.3431
Sepsis	1	47459038	45479748	95.8295
	2	41571736	40205872	96.7144
	3	46483544	44587588	95.9212
	4	45934350	44322636	96.4913
	5	49054544	47245334	96.3118
	6	53258628	51217288	96.1671
	7	54834540	52767674	96.2307
Sepsis + Mt	1	59020740	57153630	96.8365
	2	45613194	44085644	96.6511
	3	46222114	44764862	96.8473
	4	50698030	48989238	96.6295
	5	66045800	63629612	96.3416
	6	64125160	61710384	96.2343
	7	54969810	52837576	96.1211
	8	47947080	46239598	96.4388

## Sheet: Table S2
Supplementary Table S2. Primers used for quantitative PCR.
Gene	Forward (5′→3′)	Reverse (5′→3′)
Mapt	CCTCCAAGTGTGGTTCCTTAG	CAGCTTGTGGGTTTCAATCTTC
Fxyd4	CCTGCAACTGGGAGGAATGATC	CAGGTAAGGAACTGGGCGTATG
Apex2l1	CCTTCTGTTAGCCTTTCCCAGAC	CTGACCTCAGAAACCTTGACCTG
Kctd4	ATTCTTCCAGCTCAAGGGGC	TCAGTCCTTGTGAACGGTCG
Cyp2j10	AACAACTGGCTCGAACTGAA	CTTCTCCAGCATCACTGTCTG
Cbln2	GAGCAACCGTACCATGACCA	CGGGTAGCCGTTCTGCATTA
RT1-M2	GACCCAGGACATGGACGTAA	GGCCAACAGCAACCACTATT
7SK	CCTCACTTTCCCTCATAGTTC	AGCGCAGCACCTTTATC
SNORD94	CATGGGAGCTGAATGTATGT	GGCTCAGATTAAGGCAACA
SNORA53	GAGTCATTGGCATGTGAGAC	CAGTCGAGTCCTGACAGTAA
Actb	TGTGGATTGGTGGCTCTATC	AGAAAGGGTGTAAAACGCAG
